# Supplementary material for: Individuals with knee impairments identify items in need of clarification in the Patient Reported Outcomes Measurement Information System (PROMIS®) pain interference and physical function item banks – a qualitative study
Source: Health Qual Life Outcomes. 2016 May 11;14:77. doi: 10.1186/s12955-016-0478-7 (PMC4864902; doi:10.1186/s12955-016-0478-7)
Supplement: Additional file 1: — Results of Item Screening. (XLSX 16 kb) [file 12955_2016_478_MOESM1_ESM.xlsx]

## Sheet: Sheet1
Item_Inst	Item_Var	Item_Stem	Core	Response_Level1	Response_Level2	Response_Level3	Response_Level4	Response_Level5	Response_1	Response_2	Response_3	Response_4	Response_5	Response_6	Response_7	Response_8	Response_9	Response_10	Response_11	Response_12	Response_13	Response_14	Response_15	Response_16	Response_17	Response_18	Response_19	Response_20	Response_21	Response_22	Response_23	Response_24	Response_25	Response_26	Response_27
Physical Function	PFB43	Does your health now limit you in taking care of your personal needs (dress, comb hair, toilet, eat, bathe)?	PF - Upper Extremity	Cannot do	Quite a lot	Somewhat	Very little	Not at all	Not Relevant	Highly Relevant	Somewhat Relevant	Somewhat Relevant	Highly Relevant	Somewhat Relevant	Highly Relevant	Not Relevant	Not Relevant	Not Relevant	Highly Relevant	Not Relevant	Highly Relevant	Somewhat Relevant	Highly Relevant	Somewhat Relevant	Somewhat Relevant	Highly Relevant	Somewhat Relevant	Somewhat Relevant	Not Relevant	Somewhat Relevant	Not Relevant	Highly Relevant	Not Relevant	Not Relevant	Not Relevant
Physical Function	PFA55	Are you able to wash and dry your body?	PF - General	Unable to do	With much difficulty	With some difficulty	With a little difficulty	Without any difficulty	Not Relevant	Somewhat Relevant	Highly Relevant	Not Relevant	Somewhat Relevant	Not Relevant	Highly Relevant	Not Relevant	Not Relevant	Highly Relevant	Highly Relevant	Not Relevant	Somewhat Relevant	Somewhat Relevant	Highly Relevant	Somewhat Relevant	Somewhat Relevant	Somewhat Relevant	Somewhat Relevant	Somewhat Relevant	Somewhat Relevant	Not Relevant	Highly Relevant	Somewhat Relevant	Somewhat Relevant	Not Relevant	Somewhat Relevant
Physical Function	PFC52	Are you able to turn from side to side in bed?	PF - General	Unable to do	With much difficulty	With some difficulty	With a little difficulty	Without any difficulty	Not Relevant	Highly Relevant	Somewhat Relevant	Not Relevant	Highly Relevant	Somewhat Relevant	Somewhat Relevant	Somewhat Relevant	Not Relevant	Highly Relevant	Somewhat Relevant	Not Relevant	Somewhat Relevant	Not Relevant	Highly Relevant	Not Relevant	Somewhat Relevant	Somewhat Relevant	Somewhat Relevant	Highly Relevant	Highly Relevant	Highly Relevant	Highly Relevant	Somewhat Relevant	Somewhat Relevant	Not Relevant	Not Relevant
Physical Function	PFB48	Does your health now limit you in taking a shower?	PF - General	Cannot do	Quite a lot	Somewhat	Very little	Not at all	Not Relevant	Highly Relevant	Somewhat Relevant	Not Relevant	Somewhat Relevant	Highly Relevant	Highly Relevant	Not Relevant	Not Relevant	Highly Relevant	Highly Relevant	Not Relevant	Highly Relevant	Not Relevant	Highly Relevant	Somewhat Relevant	Somewhat Relevant	Somewhat Relevant	Not Relevant	Somewhat Relevant	Somewhat Relevant	Somewhat Relevant	Somewhat Relevant	Somewhat Relevant	Somewhat Relevant	Not Relevant	Not Relevant
Physical Function	PFB28	Are you able to lift 10 pounds above your shoulder?	PF - Upper Extremity	Unable to do	With much difficulty	With some difficulty	With a little difficulty	Without any difficulty	Somewhat Relevant	Somewhat Relevant	Highly Relevant	Not Relevant	Somewhat Relevant	Somewhat Relevant	Highly Relevant	Not Relevant	Not Relevant	Somewhat Relevant	Somewhat Relevant	Not Relevant	Highly Relevant	Not Relevant	Somewhat Relevant	Somewhat Relevant	Not Relevant	Not Relevant	Somewhat Relevant	Highly Relevant	Not Relevant	Highly Relevant	Not Relevant	Highly Relevant	Not Relevant	Not Relevant	Somewhat Relevant
Physical Function	PFB34	Are you able to change a light bulb overhead?	PF - Upper Extremity	Unable to do	With much difficulty	With some difficulty	With a little difficulty	Without any difficulty	Somewhat Relevant	Somewhat Relevant	Somewhat Relevant	Not Relevant	Not Relevant	Not Relevant	Highly Relevant	Not Relevant	Somewhat Relevant	Not Relevant	Somewhat Relevant	Somewhat Relevant	Somewhat Relevant	Not Relevant	Somewhat Relevant	Not Relevant	Somewhat Relevant	Somewhat Relevant	Somewhat Relevant	Somewhat Relevant	Somewhat Relevant	Somewhat Relevant	Somewhat Relevant	Somewhat Relevant	Not Relevant	Not Relevant	Not Relevant
Physical Function	PFB39	Are you able to reach and get down a 5 pound object from above your head?	PF - Upper Extremity	Unable to do	With much difficulty	With some difficulty	With a little difficulty	Without any difficulty	Not Relevant	Somewhat Relevant	Highly Relevant	Not Relevant	Somewhat Relevant	Not Relevant	Highly Relevant	Not Relevant	Somewhat Relevant	Somewhat Relevant	Somewhat Relevant	Not Relevant	Somewhat Relevant	Not Relevant	Somewhat Relevant	Somewhat Relevant	Somewhat Relevant	Not Relevant	Not Relevant	Highly Relevant	Somewhat Relevant	Somewhat Relevant	Somewhat Relevant	Highly Relevant	Not Relevant	Not Relevant	Somewhat Relevant
Physical Function	PFA17	Are you able to reach into a high cupboard?	PF - Upper Extremity	Unable to do	With much difficulty	With some difficulty	With a little difficulty	Without any difficulty	Not Relevant	Somewhat Relevant	Somewhat Relevant	Not Relevant	Somewhat Relevant	Not Relevant	Highly Relevant	Not Relevant	Somewhat Relevant	Somewhat Relevant	Somewhat Relevant	Not Relevant	Not Relevant	Not Relevant	Somewhat Relevant	Somewhat Relevant	Somewhat Relevant	Not Relevant	Not Relevant	Highly Relevant	Highly Relevant	Highly Relevant	Not Relevant	Somewhat Relevant	Somewhat Relevant	Not Relevant	Somewhat Relevant
Physical Function	PFA34	Are you able to wash your back?	PF - Upper Extremity	Unable to do	With much difficulty	With some difficulty	With a little difficulty	Without any difficulty	Not Relevant	Not Relevant	Somewhat Relevant	Not Relevant	Somewhat Relevant	Not Relevant	Somewhat Relevant	Not Relevant	Somewhat Relevant	Not Relevant	Somewhat Relevant	Not Relevant	Not Relevant	Not Relevant	Somewhat Relevant	Somewhat Relevant	Somewhat Relevant	Somewhat Relevant	Not Relevant	Highly Relevant	Not Relevant	Not Relevant	Somewhat Relevant	Somewhat Relevant	Not Relevant	Not Relevant	Somewhat Relevant
Physical Function	PFA49	Are you able to bend or twist your back?	PF - General	Unable to do	With much difficulty	With some difficulty	With a little difficulty	Without any difficulty	Somewhat Relevant	Not Relevant	Somewhat Relevant	Not Relevant	Not Relevant	Not Relevant	Somewhat Relevant	Not Relevant	Not Relevant	Not Relevant	Not Relevant	Not Relevant	Not Relevant	Not Relevant	Highly Relevant	Somewhat Relevant	Somewhat Relevant	Somewhat Relevant	Not Relevant	Somewhat Relevant	Not Relevant	Not Relevant	Not Relevant	Highly Relevant	Not Relevant	Somewhat Relevant	Somewhat Relevant
Physical Function	PFB31	Are you able to open car doors?	PF - Upper Extremity	Unable to do	With much difficulty	With some difficulty	With a little difficulty	Without any difficulty	Not Relevant	Not Relevant	Somewhat Relevant	Not Relevant	Somewhat Relevant	Not Relevant	Highly Relevant	Not Relevant	Not Relevant	Not Relevant	Highly Relevant	Not Relevant	Not Relevant	Not Relevant	Somewhat Relevant	Not Relevant	Not Relevant		Not Relevant	Somewhat Relevant	Not Relevant	Somewhat Relevant	Somewhat Relevant	Somewhat Relevant	Not Relevant	Not Relevant	Not Relevant
Physical Function	PFA38	Are you able to dry your back with a towel?	PF - Upper Extremity	Unable to do	With much difficulty	With some difficulty	With a little difficulty	Without any difficulty	Not Relevant	Not Relevant	Somewhat Relevant	Not Relevant	Somewhat Relevant	Not Relevant	Not Relevant	Not Relevant	Somewhat Relevant	Not Relevant	Not Relevant	Not Relevant	Not Relevant	Not Relevant	Somewhat Relevant	Not Relevant	Somewhat Relevant	Not Relevant	Somewhat Relevant	Highly Relevant	Not Relevant	Not Relevant	Somewhat Relevant	Somewhat Relevant	Not Relevant	Not Relevant	Not Relevant
Physical Function	PFB22	Are you able to hold a plate full of food?	PF - Upper Extremity	Unable to do	With much difficulty	With some difficulty	With a little difficulty	Without any difficulty	Not Relevant	Not Relevant	Not Relevant	Not Relevant	Somewhat Relevant	Not Relevant	Not Relevant	Not Relevant	Not Relevant	Somewhat Relevant	Somewhat Relevant	Not Relevant	Not Relevant	Not Relevant	Somewhat Relevant	Not Relevant	Not Relevant	Not Relevant	Somewhat Relevant	Somewhat Relevant	Not Relevant	Not Relevant	Somewhat Relevant	Not Relevant	Not Relevant	Not Relevant	Not Relevant
Physical Function	PFC51	Are you able to wipe yourself after using the toilet?	PF - Upper Extremity	Unable to do	With much difficulty	With some difficulty	With a little difficulty	Without any difficulty	Not Relevant	Not Relevant	Not Relevant	Not Relevant	Somewhat Relevant	Not Relevant	Somewhat Relevant	Not Relevant	Not Relevant	Not Relevant	Not Relevant	Not Relevant	Somewhat Relevant	Somewhat Relevant	Not Relevant	Not Relevant	Not Relevant	Highly Relevant	Not Relevant	Not Relevant	Not Relevant	Not Relevant	Not Relevant	Highly Relevant	Not Relevant	Not Relevant	Not Relevant
Physical Function	PFB36	Are you able to put on a pullover sweater?	PF - Upper Extremity	Unable to do	With much difficulty	With some difficulty	With a little difficulty	Without any difficulty	Not Relevant	Not Relevant	Not Relevant	Not Relevant	Somewhat Relevant	Not Relevant	Highly Relevant	Not Relevant	Not Relevant	Not Relevant	Not Relevant	Not Relevant	Not Relevant	Not Relevant	Somewhat Relevant	Not Relevant	Not Relevant	Not Relevant	Not Relevant	Somewhat Relevant	Not Relevant	Not Relevant	Not Relevant	Somewhat Relevant	Not Relevant	Not Relevant	Not Relevant
Physical Function	PFB18	Are you able to shave your face or apply makeup?	PF - Upper Extremity	Unable to do	With much difficulty	With some difficulty	With a little difficulty	Without any difficulty	Not Relevant	Not Relevant	Somewhat Relevant	Not Relevant	Not Relevant	Not Relevant	Not Relevant	Not Relevant	Not Relevant	Not Relevant	Somewhat Relevant	Not Relevant	Not Relevant	Not Relevant	Somewhat Relevant	Not Relevant	Somewhat Relevant	Not Relevant	Not Relevant	Not Relevant	Not Relevant	Not Relevant	Not Relevant	Not Relevant	Not Relevant	Not Relevant	Not Relevant
Physical Function	PFB33	Are you able to remove something from your back pocket?	PF - Upper Extremity	Unable to do	With much difficulty	With some difficulty	With a little difficulty	Without any difficulty	Not Relevant	Not Relevant	Not Relevant	Not Relevant	Not Relevant	Not Relevant	Somewhat Relevant	Not Relevant	Not Relevant	Not Relevant	Not Relevant	Not Relevant	Not Relevant	Not Relevant	Somewhat Relevant	Not Relevant	Not Relevant	Somewhat Relevant	Not Relevant	Somewhat Relevant	Not Relevant	Not Relevant	Not Relevant	Somewhat Relevant	Not Relevant	Not Relevant	Not Relevant
Physical Function	PFC49	Are you able to water a house plant?	PF - General	Unable to do	With much difficulty	With some difficulty	With a little difficulty	Without any difficulty	Not Relevant	Not Relevant	Not Relevant	Not Relevant	Not Relevant	Not Relevant	Not Relevant	Not Relevant	Somewhat Relevant	Not Relevant	Not Relevant	Not Relevant	Somewhat Relevant	Not Relevant	Highly Relevant	Not Relevant	Not Relevant	Not Relevant	Not Relevant	Not Relevant	Somewhat Relevant	Not Relevant	Not Relevant	Not Relevant	Not Relevant	Not Relevant	Not Relevant
Physical Function	PFB27	Are you able to tie a knot or a bow?	PF - Upper Extremity	Unable to do	With much difficulty	With some difficulty	With a little difficulty	Without any difficulty	Not Relevant	Not Relevant	Not Relevant	Not Relevant	Not Relevant	Not Relevant	Not Relevant	Not Relevant	Somewhat Relevant	Not Relevant	Not Relevant	Not Relevant	Somewhat Relevant	Not Relevant	Somewhat Relevant	Not Relevant	Not Relevant	Not Relevant	Not Relevant	Not Relevant	Not Relevant	Not Relevant	Not Relevant	Not Relevant	Not Relevant	Not Relevant	Not Relevant
Physical Function	PFB56	Are you able to lift one pound (a full pint container) to shoulder level without bending your elbow?	PF - Upper Extremity	Unable to do	With much difficulty	With some difficulty	With a little difficulty	Without any difficulty	Not Relevant	Not Relevant	Not Relevant	Not Relevant	Not Relevant	Not Relevant	Somewhat Relevant	Not Relevant	Not Relevant	Not Relevant	Not Relevant	Not Relevant	Not Relevant	Not Relevant	Not Relevant	Not Relevant	Not Relevant	Not Relevant	Somewhat Relevant	Somewhat Relevant	Not Relevant	Not Relevant	Not Relevant	Somewhat Relevant	Not Relevant	Not Relevant	Not Relevant
Physical Function	PFA18	Are you able to use a hammer to pound a nail?	PF - Upper Extremity	Unable to do	With much difficulty	With some difficulty	With a little difficulty	Without any difficulty	Not Relevant	Somewhat Relevant	Not Relevant	Not Relevant	Not Relevant	Not Relevant	Not Relevant	Not Relevant	Not Relevant	Not Relevant	Not Relevant	Not Relevant	Not Relevant	Not Relevant	Somewhat Relevant	Not Relevant	Not Relevant	Not Relevant	Not Relevant	Not Relevant	Not Relevant	Somewhat Relevant	Not Relevant	Not Relevant	Not Relevant	Not Relevant	Somewhat Relevant
Physical Function	PFA36	Are you able to put on and take off a coat or jacket?	PF - Upper Extremity	Unable to do	With much difficulty	With some difficulty	With a little difficulty	Without any difficulty	Not Relevant	Not Relevant	Somewhat Relevant	Not Relevant	Somewhat Relevant	Not Relevant	Not Relevant	Not Relevant	Not Relevant	Not Relevant	Not Relevant	Not Relevant	Not Relevant	Not Relevant	Not Relevant	Not Relevant	Not Relevant	Not Relevant	Not Relevant	Not Relevant	Not Relevant	Not Relevant	Not Relevant	Not Relevant	Not Relevant	Not Relevant	Not Relevant
Physical Function	PFA44	Are you able to put on a shirt or blouse?	PF - Upper Extremity	Unable to do	With much difficulty	With some difficulty	With a little difficulty	Without any difficulty	Not Relevant	Not Relevant	Not Relevant	Not Relevant	Not Relevant	Not Relevant	Not Relevant	Not Relevant	Not Relevant	Not Relevant	Somewhat Relevant	Not Relevant	Not Relevant	Not Relevant	Somewhat Relevant	Not Relevant	Not Relevant	Not Relevant	Not Relevant	Not Relevant	Not Relevant	Not Relevant	Not Relevant	Not Relevant	Not Relevant	Not Relevant	Not Relevant
Physical Function	PFA50	Are you able to brush your teeth?	PF - Upper Extremity	Unable to do	With much difficulty	With some difficulty	With a little difficulty	Without any difficulty	Not Relevant	Not Relevant	Not Relevant	Not Relevant	Not Relevant	Not Relevant	Not Relevant	Not Relevant	Not Relevant	Not Relevant	Not Relevant	Not Relevant	Not Relevant	Not Relevant	Somewhat Relevant	Not Relevant	Somewhat Relevant	Not Relevant	Not Relevant	Not Relevant	Not Relevant	Not Relevant	Not Relevant	Not Relevant	Not Relevant	Not Relevant	Not Relevant
Physical Function	PFB15	Are you able to change the bulb in a table lamp?	PF - Upper Extremity	Unable to do	With much difficulty	With some difficulty	With a little difficulty	Without any difficulty	Not Relevant	Not Relevant	Not Relevant	Not Relevant	Not Relevant	Not Relevant	Not Relevant	Not Relevant	Not Relevant	Not Relevant	Not Relevant	Somewhat Relevant	Not Relevant	Not Relevant	Somewhat Relevant	Not Relevant	Not Relevant	Not Relevant	Not Relevant	Not Relevant	Not Relevant	Not Relevant	Not Relevant	Not Relevant	Not Relevant	Not Relevant	Not Relevant
Physical Function	PFB26	Are you able to shampoo your hair?	PF - Upper Extremity	Unable to do	With much difficulty	With some difficulty	With a little difficulty	Without any difficulty	Not Relevant	Not Relevant	Not Relevant	Not Relevant	Not Relevant	Not Relevant	Not Relevant	Not Relevant	Not Relevant	Not Relevant	Not Relevant	Not Relevant	Not Relevant	Not Relevant	Somewhat Relevant	Not Relevant	Not Relevant	Not Relevant	Somewhat Relevant	Not Relevant	Not Relevant	Not Relevant	Not Relevant	Somewhat Relevant	Not Relevant	Not Relevant	Not Relevant
Physical Function	PFA20	Are you able to cut your food using eating utensils?	PF - Upper Extremity	Unable to do	With much difficulty	With some difficulty	With a little difficulty	Without any difficulty	Not Relevant	Not Relevant	Not Relevant	Not Relevant	Not Relevant	Not Relevant	Not Relevant	Not Relevant	Highly Relevant	Not Relevant	Not Relevant	Not Relevant	Not Relevant	Not Relevant	Not Relevant	Not Relevant	Not Relevant	Not Relevant	Not Relevant	Not Relevant	Not Relevant	Not Relevant	Not Relevant	Not Relevant	Not Relevant	Not Relevant	Not Relevant
Physical Function	PFA35	Are you able to open and close a zipper?	PF - Upper Extremity	Unable to do	With much difficulty	With some difficulty	With a little difficulty	Without any difficulty	Not Relevant	Not Relevant	Not Relevant	Not Relevant	Not Relevant	Not Relevant	Not Relevant	Not Relevant	Not Relevant	Not Relevant	Not Relevant	Not Relevant	Not Relevant	Not Relevant	Somewhat Relevant	Not Relevant	Not Relevant	Not Relevant	Not Relevant	Not Relevant	Not Relevant	Not Relevant	Not Relevant	Not Relevant	Not Relevant	Not Relevant	Not Relevant
Physical Function	PFB16	Are you able to press with your index finger (for example ringing a doorbell)?	PF - Upper Extremity	Unable to do	With much difficulty	With some difficulty	With a little difficulty	Without any difficulty	Not Relevant	Not Relevant	Not Relevant	Not Relevant	Not Relevant	Not Relevant	Not Relevant	Not Relevant	Not Relevant	Not Relevant	Not Relevant	Not Relevant	Not Relevant	Not Relevant	Somewhat Relevant	Not Relevant	Not Relevant	Not Relevant	Not Relevant	Not Relevant	Not Relevant	Not Relevant	Not Relevant	Not Relevant	Not Relevant	Not Relevant	Not Relevant
Physical Function	PFB21	Are you able to pick up coins from a table top?	PF - Upper Extremity	Unable to do	With much difficulty	With some difficulty	With a little difficulty	Without any difficulty	Not Relevant	Not Relevant	Not Relevant	Not Relevant	Not Relevant	Not Relevant	Not Relevant	Not Relevant	Not Relevant	Not Relevant	Not Relevant	Not Relevant	Not Relevant	Not Relevant	Not Relevant	Not Relevant	Somewhat Relevant	Not Relevant	Not Relevant	Not Relevant	Not Relevant	Not Relevant	Not Relevant	Not Relevant	Not Relevant	Not Relevant	Not Relevant
Physical Function	PFB30	Are you able to open a new milk carton?	PF - Upper Extremity	Unable to do	With much difficulty	With some difficulty	With a little difficulty	Without any difficulty	Not Relevant	Not Relevant	Not Relevant	Not Relevant	Not Relevant	Not Relevant	Not Relevant	Not Relevant	Not Relevant	Not Relevant	Not Relevant	Not Relevant	Not Relevant	Not Relevant	Somewhat Relevant	Not Relevant	Not Relevant	Not Relevant	Not Relevant	Not Relevant	Not Relevant	Not Relevant	Not Relevant	Not Relevant	Not Relevant	Not Relevant	Not Relevant
Physical Function	PFC43	Are you able to use your hands, such as for turning faucets, using kitchen gadgets, or sewing?	PF - Upper Extremity	Unable to do	With much difficulty	With some difficulty	With a little difficulty	Without any difficulty	Not Relevant	Not Relevant	Not Relevant	Not Relevant	Not Relevant	Not Relevant	Not Relevant	Not Relevant	Not Relevant	Not Relevant	Not Relevant	Somewhat Relevant	Not Relevant	Not Relevant	Not Relevant	Not Relevant	Not Relevant	Not Relevant	Not Relevant	Not Relevant	Not Relevant	Not Relevant	Not Relevant	Not Relevant	Not Relevant	Not Relevant	Not Relevant
Physical Function	PFA22	Are you able to open previously opened jars?	PF - Upper Extremity	Unable to do	With much difficulty	With some difficulty	With a little difficulty	Without any difficulty	Not Relevant	Not Relevant	Not Relevant	Not Relevant	Not Relevant	Not Relevant	Not Relevant	Not Relevant	Not Relevant	Not Relevant	Not Relevant	Not Relevant	Not Relevant	Not Relevant	Not Relevant	Not Relevant	Not Relevant	Not Relevant	Not Relevant	Not Relevant	Not Relevant	Not Relevant	Not Relevant	Not Relevant	Not Relevant	Not Relevant	Not Relevant
Physical Function	PFA28	Are you able to open a can with a hand can opener?	PF - Upper Extremity	Unable to do	With much difficulty	With some difficulty	With a little difficulty	Without any difficulty	Not Relevant	Not Relevant	Not Relevant	Not Relevant	Not Relevant	Not Relevant	Not Relevant	Not Relevant	Not Relevant	Not Relevant	Not Relevant	Not Relevant	Not Relevant	Not Relevant	Not Relevant	Not Relevant	Not Relevant	Not Relevant	Not Relevant	Not Relevant	Not Relevant	Not Relevant	Not Relevant	Not Relevant	Not Relevant	Not Relevant	Not Relevant
Physical Function	PFA40	Are you able to turn a key in a lock?	PF - Upper Extremity	Unable to do	With much difficulty	With some difficulty	With a little difficulty	Without any difficulty	Not Relevant	Not Relevant	Not Relevant	Not Relevant	Not Relevant	Not Relevant	Not Relevant	Not Relevant	Not Relevant	Not Relevant	Not Relevant	Not Relevant	Not Relevant	Not Relevant	Not Relevant	Not Relevant	Not Relevant	Not Relevant	Not Relevant	Not Relevant	Not Relevant	Not Relevant	Not Relevant	Not Relevant	Not Relevant	Not Relevant	Not Relevant
Physical Function	PFA43	Are you able to write with a pen or pencil?	PF - Upper Extremity	Unable to do	With much difficulty	With some difficulty	With a little difficulty	Without any difficulty	Not Relevant	Not Relevant	Not Relevant	Not Relevant	Not Relevant	Not Relevant	Not Relevant	Not Relevant	Not Relevant	Not Relevant	Not Relevant	Not Relevant	Not Relevant	Not Relevant	Not Relevant	Not Relevant	Not Relevant	Not Relevant	Not Relevant	Not Relevant	Not Relevant	Not Relevant	Not Relevant	Not Relevant	Not Relevant	Not Relevant	Not Relevant
Physical Function	PFA48	Are you able to peel fruit?	PF - Upper Extremity	Unable to do	With much difficulty	With some difficulty	With a little difficulty	Without any difficulty	Not Relevant	Not Relevant	Not Relevant	Not Relevant	Not Relevant	Not Relevant	Not Relevant	Not Relevant	Not Relevant	Not Relevant	Not Relevant	Not Relevant	Not Relevant	Not Relevant	Not Relevant	Not Relevant	Not Relevant	Not Relevant	Not Relevant	Not Relevant	Not Relevant	Not Relevant	Not Relevant	Not Relevant	Not Relevant	Not Relevant	Not Relevant
Physical Function	PFA54	Are you able to button your shirt?	PF - Upper Extremity	Unable to do	With much difficulty	With some difficulty	With a little difficulty	Without any difficulty	Not Relevant	Not Relevant	Not Relevant	Not Relevant	Not Relevant	Not Relevant	Not Relevant	Not Relevant	Not Relevant	Not Relevant	Not Relevant	Not Relevant	Not Relevant	Not Relevant	Not Relevant	Not Relevant	Not Relevant	Not Relevant	Not Relevant	Not Relevant	Not Relevant	Not Relevant	Not Relevant	Not Relevant	Not Relevant	Not Relevant	Not Relevant
Physical Function	PFB19	Are you able to squeeze a new tube of toothpaste?	PF - Upper Extremity	Unable to do	With much difficulty	With some difficulty	With a little difficulty	Without any difficulty	Not Relevant	Not Relevant	Not Relevant	Not Relevant	Not Relevant	Not Relevant	Not Relevant	Not Relevant	Not Relevant	Not Relevant	Not Relevant	Not Relevant	Not Relevant	Not Relevant	Not Relevant	Not Relevant	Not Relevant	Not Relevant	Not Relevant	Not Relevant	Not Relevant	Not Relevant	Not Relevant	Not Relevant	Not Relevant	Not Relevant	Not Relevant
Physical Function	PFB20	Are you able to cut a piece of paper with scissors?	PF - Upper Extremity	Unable to do	With much difficulty	With some difficulty	With a little difficulty	Without any difficulty	Not Relevant	Not Relevant	Not Relevant	Not Relevant	Not Relevant	Not Relevant	Not Relevant	Not Relevant	Not Relevant	Not Relevant	Not Relevant	Not Relevant	Not Relevant	Not Relevant	Not Relevant	Not Relevant	Not Relevant	Not Relevant	Not Relevant	Not Relevant	Not Relevant	Not Relevant	Not Relevant	Not Relevant	Not Relevant	Not Relevant	Not Relevant
Physical Function	PFB23	Are you able to pour liquid from a bottle into a glass?	PF - Upper Extremity	Unable to do	With much difficulty	With some difficulty	With a little difficulty	Without any difficulty	Not Relevant	Not Relevant	Not Relevant	Not Relevant	Not Relevant	Not Relevant	Not Relevant	Not Relevant	Not Relevant	Not Relevant	Not Relevant	Not Relevant	Not Relevant	Not Relevant	Not Relevant	Not Relevant	Not Relevant	Not Relevant	Not Relevant	Not Relevant	Not Relevant	Not Relevant	Not Relevant	Not Relevant	Not Relevant	Not Relevant	Not Relevant
Physical Function	PFB29	Are you able to lift a full cup or glass to your mouth?	PF - Upper Extremity	Unable to do	With much difficulty	With some difficulty	With a little difficulty	Without any difficulty	Not Relevant	Not Relevant	Not Relevant	Not Relevant	Not Relevant	Not Relevant	Not Relevant	Not Relevant	Not Relevant	Not Relevant	Not Relevant	Not Relevant	Not Relevant	Not Relevant	Not Relevant	Not Relevant	Not Relevant	Not Relevant	Not Relevant	Not Relevant	Not Relevant	Not Relevant	Not Relevant	Not Relevant	Not Relevant	Not Relevant	Not Relevant
Physical Function	PFB37	Are you able to turn faucets on and off?	PF - Upper Extremity	Unable to do	With much difficulty	With some difficulty	With a little difficulty	Without any difficulty	Not Relevant	Not Relevant	Not Relevant	Not Relevant	Not Relevant	Not Relevant	Not Relevant	Not Relevant	Not Relevant	Not Relevant	Not Relevant	Not Relevant	Not Relevant	Not Relevant	Not Relevant	Not Relevant	Not Relevant	Not Relevant	Not Relevant	Not Relevant	Not Relevant	Not Relevant	Not Relevant	Not Relevant	Not Relevant	Not Relevant	Not Relevant
Physical Function	PFB41	Are you able to trim your fingernails?	PF - Upper Extremity	Unable to do	With much difficulty	With some difficulty	With a little difficulty	Without any difficulty	Not Relevant	Not Relevant	Not Relevant	Not Relevant	Not Relevant	Not Relevant	Not Relevant	Not Relevant	Not Relevant	Not Relevant	Not Relevant	Not Relevant	Not Relevant	Not Relevant	Not Relevant	Not Relevant	Not Relevant	Not Relevant	Not Relevant	Not Relevant	Not Relevant	Not Relevant	Not Relevant	Not Relevant	Not Relevant	Not Relevant	Not Relevant
